# Supplementary material for: Design and evaluation of structural risk mitigation measures for transmission lines micro-pile foundations in mountainous region
Source: PLoS One. 2026 Feb 6;21(2):e0341846. doi: 10.1371/journal.pone.0341846 (PMC12880639; doi:10.1371/journal.pone.0341846)
Supplement: S1 Data — (XLSX) [file pone.0341846.s001.xlsx]

## Sheet: Sheet1
	Risk Level	Normalized risk value D
Unit	1	1
	1	10~+∞
	2	5~10
	3	2.1875~5
	4	0.625~2.1875
	5	0~0.625
