# Supplementary material for: Design and evaluation of structural risk mitigation measures for transmission lines micro-pile foundations in mountainous region
Source: PLoS One. 2026 Feb 6;21(2):e0341846. doi: 10.1371/journal.pone.0341846 (PMC12880639; doi:10.1371/journal.pone.0341846)
Supplement: S2 Data — (XLSX) [file pone.0341846.s002.xlsx]

## Sheet: Sheet1
Experimental Load	Experimental Displacement							Simulated Load	Simulated Displacement
Load	Gauage #1	Gauage #2	Gauage #3	Gauage #4	Gauage #5	Gauage #6		Load	Simu#1	Simu#2	Simu#3	Simu#4	Simu#5	Simu#6
kN	mm	mm	mm	mm	mm	mm		kN	mm	mm	mm	mm	mm	mm
0	0	0	0	0	0	0		0	0	0	0	0	0	0
50	0.2498	0.2301	0.1328	0.1353	0.0323	0.0255		50	0.0107	0.0107	0.0085	0.0085	0.0027	0.0027
100	0.7417	0.7443	0.5279	0.5295	0.4309	0.4248		100	0.0987	0.0987	0.0782	0.0782	0.0803	0.0803
150	1.3729	1.3662	0.7617	0.752	0.6223	0.6176		150	0.4324	0.4324	0.3724	0.3724	0.3662	0.3662
200	3.4025	3.3837	2.1664	2.1495	1.9403	1.9223		200	1.7663	1.7663	1.5545	1.5545	1.4993	1.4993
250	8.2772	8.2235	6.3629	6.302	5.6396	5.5813		250	5.1929	5.1929	4.6874	4.6874	4.5195	4.5195
300	35.4827	35.4193	32.5162	32.4788	31.5241	31.4789		300	12.5872	12.5872	11.5562	11.5562	11.1336	11.1336
								325	31.03	31.03	28.4105	28.4105	27.5123	27.5123
