# Supplementary material for: Design and evaluation of structural risk mitigation measures for transmission lines micro-pile foundations in mountainous region
Source: PLoS One. 2026 Feb 6;21(2):e0341846. doi: 10.1371/journal.pone.0341846 (PMC12880639; doi:10.1371/journal.pone.0341846)
Supplement: S3 Data — (XLSX) [file pone.0341846.s003.xlsx]

## Sheet: Sheet1
	Risk Level	Maximum Displacement
Unit	1	mm
	1	31.47~+∞
	2	15.735~31.47
	3	6.884~15.735
	4	1.967~6.884
	5	0~1.967
