# Supplementary material for: Design and evaluation of structural risk mitigation measures for transmission lines micro-pile foundations in mountainous region
Source: PLoS One. 2026 Feb 6;21(2):e0341846. doi: 10.1371/journal.pone.0341846 (PMC12880639; doi:10.1371/journal.pone.0341846)
Supplement: S4 Data — (XLSX) [file pone.0341846.s004.xlsx]

## Sheet: Sheet1
	Enlargement Factor	Ulimate Uplift Load
Unit	1	kN
	1	1080
	1.2	1190
	1.4	1360
	1.6	1650
	1.8	2100
	2	2300
	2.2	2190
	2.4	2110
	2.6	2020
	2.8	1850
