# Supplementary material for: Design and evaluation of structural risk mitigation measures for transmission lines micro-pile foundations in mountainous region
Source: PLoS One. 2026 Feb 6;21(2):e0341846. doi: 10.1371/journal.pone.0341846 (PMC12880639; doi:10.1371/journal.pone.0341846)
Supplement: S5 Data — (XLSX) [file pone.0341846.s005.xlsx]

## Sheet: Sheet1
	Enlargement Factor	Maximum Displacement
Unit	1	mm
	1	31.47
	1.2	29.61
	1.4	27.32
	1.6	23.55
	1.8	17.21
	2	13.44
	2.2	13.92
	2.4	14.95
	2.6	16.44
	2.8	19.42
