# Supplementary material for: Design and evaluation of structural risk mitigation measures for transmission lines micro-pile foundations in mountainous region
Source: PLoS One. 2026 Feb 6;21(2):e0341846. doi: 10.1371/journal.pone.0341846 (PMC12880639; doi:10.1371/journal.pone.0341846)
Supplement: S6 Data — (XLSX) [file pone.0341846.s006.xlsx]

## Sheet: Sheet1
	Risk Level	Maximum Displacement
Unit	1	mm
	1	9.45~+∞
	2	4.725~9.45
	3	2.067~4.725
	4	0.5906~2.067
	5	0~0.5906
