# Supplementary material for: Design and evaluation of structural risk mitigation measures for transmission lines micro-pile foundations in mountainous region
Source: PLoS One. 2026 Feb 6;21(2):e0341846. doi: 10.1371/journal.pone.0341846 (PMC12880639; doi:10.1371/journal.pone.0341846)
Supplement: S7 Data — (XLSX) [file pone.0341846.s007.xlsx]

## Sheet: Sheet1
	Inclination Angle	Maximum Displacement
Unit	°	mm
	0	9.45
	5	8.91
	10	7.51
	15	4.62
	20	4.74
	25	5.34
